# Supplementary material for: The Effect of Limiting the Scan Range of Computed Tomography Pulmonary Angiography (to Reduce Radiation Exposure) on the Detection of Pulmonary Embolism: A Systematic Review
Source: Diagnostics (Basel). 2021 Nov 24;11(12):2179. doi: 10.3390/diagnostics11122179 (PMC8700432; doi:10.3390/diagnostics11122179)
Supplement: Supplementary file 1 [file diagnostics-11-02179-s001.zip]

Archive with 1 entries (1 files):
- diagnostics-1455597-supplementary.pdf
